# Supplementary material for: Interleukin 26 Induces Macrophage IL-9 Expression in Rheumatoid Arthritis
Source: Int J Mol Sci. 2023 Apr 19;24(8):7526. doi: 10.3390/ijms24087526 (PMC10139149; doi:10.3390/ijms24087526)
Supplement: Supplementary file 1 [file ijms-24-07526-s001.zip]

Archive with 1 entries (1 files):
- ijms-2347151-supplementary.pdf
